# Supplementary material for: Targeted Metabolomics Analysis on Obstructive Sleep Apnea Patients after Multilevel Sleep Surgery
Source: Metabolites. 2020 Sep 1;10(9):358. doi: 10.3390/metabo10090358 (PMC7569907; doi:10.3390/metabo10090358)
Supplement: Supplementary file 1 [file metabolites-10-00358-s001.zip]

Archive with 1 entries (1 files):
- metabolites-882954-supplementary.pdf
